# Supplementary material for: Characteristics and prognosis of rrDLBCL with TP53 mutations and a high‐risk subgroup represented by the co‐mutations of DDX3X‐TP53
Source: Cancer Med. 2023 Mar 27;12(9):10267–79. doi: 10.1002/cam4.5756 (PMC10225230; doi:10.1002/cam4.5756)
Supplement: Supplementary file 1 — Data S1 [file CAM4-12-10267-s002.xlsx]

## Sheet: data1_TP53mutations
Patient_ID	Start	End	Transcript	Exon	C_Position	Ref	Alt	Variant_Type	P_Position	UMD_ID	COSMIC_ID	SNP_ID	HG19_Start	HG19_End	HG18_Start	HG18_End	HG38_Start	HG38_End	NG_017013.2	HG19_Variant	HG18_Variant	HG38_Variant	NG_017013.2_Variant	Start_cDNA	End_cDNA	Exon:intron_start	Exon:intron_End	Genome_base_coding	cDNA_variant	Codon	WT_AA_1	WT_AA_3	Mutant_AA_1	Mutant_AA_3	Structure	Domain	PTM	Base_Change_Size	Ins_Size	Del_Size	Mutant_Allele	Wt_Codon	Mutant_Codon	Mutational_event	Type	Mutation_Type	CpG	Py_Py_Doublets	Tandem_Class
RR001	7578454	7578454	NM_000546	Exon5	c.476C>T	C	T	nonsynonymous SNV	p.A159V	UMD_2712	COSM11148		7578454	7578454	7519179	7519179	7675136	7675136	17415	chr17:g.7578454C>T	chr17:g.7519179C>T	chr17:g.7675136C>T	NG_017013.2:g.17415C>T	476	476	5	5	C	c.476C>T	159	A	Ala	V	Val	Beta Strand S4	DNA binding		1	0	0	T	GCC	GTC	C>T	Ts	B	No	Yes_coding_strand
RR001	7577518	7577518	NM_000546	Exon7	c.763A>T	A	T	nonsynonymous SNV	p.I255F	UMD_5090	COSM43651		7577518	7577518	7518243	7518243	7674200	7674200	18351	chr17:g.7577518A>T	chr17:g.7518243A>T	chr17:g.7674200A>T	NG_017013.2:g.18351A>T	763	763	7	7	A	c.763A>T	255	I	Ile	F	Phe	Beta Strand S9	HCD IV - DNA binding		1	0	0	T	ATC	TTC	A>T	Tv	B	No	No
RR004	7574003	7574003	NM_000546	Exon10	c.1024C>T	C	T	stopgain	p.R342X	UMD_231	COSM11073	rs730882029	7574003	7574003	7514728	7514728	7670685	7670685	21866	chr17:g.7574003C>T	chr17:g.7514728C>T	chr17:g.7670685C>T	NG_017013.2:g.21866C>T	1024	1024	10	10	C	c.1024C>T	342	R	Arg	*	Ter	Alpha Helix	NES - Oligomerization		1	0	0	T	CGA	TGA	C>T	Ts	B	Yes	Yes_coding_strand
RR011	7578479	7578479	NM_000546	Exon5	c.455_455dupC			frameshift deletion	p.P153Afs*28	UMD_2455			7578475	7578475	7519200	7519200	7675157	7675157	17394	chr17:g.7578475_7578475dupC	chr17:g.7519200_7519200dupC	chr17:g.7675157_7675157dupC	NG_017013.2:g.17394_17394dupC	455	455	5	5	C	c.455_455dupC	152	P	Pro	fs	Fr		DNA binding		0	1	0	C	CCG	Ins	Insertion	Fr	I	No	No
RR012	7578460	7578460	NM_000546	Exon5	c.470T>G	T	G	nonsynonymous SNV	p.V157G	UMD_2643	COSM43903		7578460	7578460	7519185	7519185	7675142	7675142	17409	chr17:g.7578460T>G	chr17:g.7519185T>G	chr17:g.7675142T>G	NG_017013.2:g.17409T>G	470	470	5	5	T	c.470T>G	157	V	Val	G	Gly	Beta Strand S4	DNA binding		1	0	0	G	GTC	GGC	T>G	Tv	B	No	Yes_coding_strand
RR013	7578406	7578406	NM_000546	Exon5	c.524G>A	G	A	nonsynonymous SNV	p.R175H	UMD_3113	COSM10648	rs28934578	7578406	7578406	7519131	7519131	7675088	7675088	17463	chr17:g.7578406G>A	chr17:g.7519131G>A	chr17:g.7675088G>A	NG_017013.2:g.17463G>A	524	524	5	5	G	c.524G>A	175	R	Arg	H	His	Loop L2	HCD III - DNA binding		1	0	0	A	CGC	CAC	G>A	Ts	B	Yes	No
RR019	7578526	7578526	NM_000546	Exon5	c.404G>C	G	C	nonsynonymous SNV	p.C135S	UMD_2049	COSM44643		7578526	7578526	7519251	7519251	7675208	7675208	17343	chr17:g.7578526G>C	chr17:g.7519251G>C	chr17:g.7675208G>C	NG_017013.2:g.17343G>C	404	404	5	5	G	c.404G>C	135	C	Cys	S	Ser	Beta Strand S2'	HCD II - DNA binding		1	0	0	C	TGC	TCC	G>C	Tv	B	No	No
RR020	7578493	7578493	NM_000546	Exon5	c.437G>A	G	A	stopgain	p.W146X	UMD_2314	COSM43609		7578493	7578493	7519218	7519218	7675175	7675175	17376	chr17:g.7578493G>A	chr17:g.7519218G>A	chr17:g.7675175G>A	NG_017013.2:g.17376G>A	437	437	5	5	G	c.437G>A	146	W	Trp	*	Ter	Beta Strand S3	DNA binding		1	0	0	A	TGG	TAG	G>A	Ts	B	No	Yes_non_coding_strand
RR022	7578454	7578454	NM_000546	Exon5	c.476C>T	C	T	nonsynonymous SNV	p.A159V	UMD_2712	COSM11148		7578454	7578454	7519179	7519179	7675136	7675136	17415	chr17:g.7578454C>T	chr17:g.7519179C>T	chr17:g.7675136C>T	NG_017013.2:g.17415C>T	476	476	5	5	C	c.476C>T	159	A	Ala	V	Val	Beta Strand S4	DNA binding		1	0	0	T	GCC	GTC	C>T	Ts	B	No	Yes_coding_strand
RR023	7577547	7577547	NM_000546	Exon7	c.734G>T	G	T	nonsynonymous SNV	p.G245V	UMD_4822	COSM11196	rs121912656	7577547	7577547	7518272	7518272	7674229	7674229	18322	chr17:g.7577547G>T	chr17:g.7518272G>T	chr17:g.7674229G>T	NG_017013.2:g.18322G>T	734	734	7	7	G	c.734G>T	245	G	Gly	V	Val	Loop L3	HCD IV - DNA binding		1	0	0	T	GGC	GTC	G>T	Tv	B	No	Yes_non_coding_strand
RR023	7577581	7577581	NM_000546	Exon7	c.700T>C	T	C	nonsynonymous SNV	p.Y234H	UMD_4497	COSM11152		7577581	7577581	7518306	7518306	7674263	7674263	18288	chr17:g.7577581T>C	chr17:g.7518306T>C	chr17:g.7674263T>C	NG_017013.2:g.18288T>C	700	700	7	7	T	c.700T>C	234	Y	Tyr	H	His	Beta Strand S8	DNA binding		1	0	0	C	TAC	CAC	T>C	Ts	B	No	Yes_coding_strand
RR025	7577547	7577547	NM_000546	Exon7	c.734G>A	G	A	nonsynonymous SNV	p.G245D	UMD_4820	COSM43606	rs121912656	7577547	7577547	7518272	7518272	7674229	7674229	18322	chr17:g.7577547G>A	chr17:g.7518272G>A	chr17:g.7674229G>A	NG_017013.2:g.18322G>A	734	734	7	7	G	c.734G>A	245	G	Gly	D	Asp	Loop L3	HCD IV - DNA binding		1	0	0	A	GGC	GAC	G>A	Ts	B	No	Yes_non_coding_strand
RR027	7578539	7578539	NM_000546	Exon5	c.391A>T	A	T	nonsynonymous SNV	p.N131Y	UMD_1944	COSM43533	rs587782160	7578539	7578539	7519264	7519264	7675221	7675221	17330	chr17:g.7578539A>T	chr17:g.7519264A>T	chr17:g.7675221A>T	NG_017013.2:g.17330A>T	391	391	5	5	A	c.391A>T	131	N	Asn	Y	Tyr		HCD II - DNA binding		1	0	0	T	AAC	TAC	A>T	Tv	B	No	Yes_non_coding_strand
RR028	7577548	7577548	NM_000546	Exon7	c.733G>A	G	A	nonsynonymous SNV	p.G245S	UMD_4810	COSM6932	rs28934575	7577548	7577548	7518273	7518273	7674230	7674230	18321	chr17:g.7577548G>A	chr17:g.7518273G>A	chr17:g.7674230G>A	NG_017013.2:g.18321G>A	733	733	7	7	G	c.733G>A	245	G	Gly	S	Ser	Loop L3	HCD IV - DNA binding		1	0	0	A	GGC	AGC	G>A	Ts	B	Yes	Yes_non_coding_strand
RR029	7577565	7577565	NM_000546	Exon7	c.716A>G	A	G	nonsynonymous SNV	p.N239S	UMD_4651	COSM44094		7577565	7577565	7518290	7518290	7674247	7674247	18304	chr17:g.7577565A>G	chr17:g.7518290A>G	chr17:g.7674247A>G	NG_017013.2:g.18304A>G	716	716	7	7	A	c.716A>G	239	N	Asn	S	Ser	Loop L3	HCD IV - DNA binding		1	0	0	G	AAC	AGC	A>G	Ts	B	No	Yes_non_coding_strand
RR030	7577141	7577141	NM_000546	Exon8	c.797G>T	G	T	nonsynonymous SNV	p.G266V	UMD_5403	COSM10958		7577141	7577141	7517866	7517866	7673823	7673823	18728	chr17:g.7577141G>T	chr17:g.7517866G>T	chr17:g.7673823G>T	NG_017013.2:g.18728G>T	797	797	8	8	G	c.797G>T	266	G	Gly	V	Val	Beta Strand S1	DNA binding		1	0	0	T	GGA	GTA	G>T	Tv	B	No	Yes_non_coding_strand
RR032	7577120	7577120	NM_000546	Exon8	c.818G>A	G	A	nonsynonymous SNV	p.R273H	UMD_5583	COSM10660	rs28934576	7577120	7577120	7517845	7517845	7673802	7673802	18749	chr17:g.7577120G>A	chr17:g.7517845G>A	chr17:g.7673802G>A	NG_017013.2:g.18749G>A	818	818	8	8	G	c.818G>A	273	R	Arg	H	His	Beta Strand S1	HCD V - DNA binding		1	0	0	A	CGT	CAT	G>A	Ts	B	Yes	No
RR033	7577547	7577547	NM_000546	Exon7	c.734G>T	G	T	nonsynonymous SNV	p.G245V	UMD_4822	COSM11196	rs121912656	7577547	7577547	7518272	7518272	7674229	7674229	18322	chr17:g.7577547G>T	chr17:g.7518272G>T	chr17:g.7674229G>T	NG_017013.2:g.18322G>T	734	734	7	7	G	c.734G>T	245	G	Gly	V	Val	Loop L3	HCD IV - DNA binding		1	0	0	T	GGC	GTC	G>T	Tv	B	No	Yes_non_coding_strand
RR034	7578530	7578530	NM_000546	Exon5	c.400T>C	T	C	nonsynonymous SNV	p.F134L	UMD_2019	COSM44654	rs267605077	7578530	7578530	7519255	7519255	7675212	7675212	17339	chr17:g.7578530T>C	chr17:g.7519255T>C	chr17:g.7675212T>C	NG_017013.2:g.17339T>C	400	400	5	5	T	c.400T>C	134	F	Phe	L	Leu	Beta Strand S2'	HCD II - DNA binding		1	0	0	C	TTT	CTT	T>C	Ts	B	No	Yes_coding_strand
RR039	7577538	7577538	NM_000546	Exon7	c.743G>A	G	A	nonsynonymous SNV	p.R248Q	UMD_4903	COSM10662	rs11540652	7577538	7577538	7518263	7518263	7674220	7674220	18331	chr17:g.7577538G>A	chr17:g.7518263G>A	chr17:g.7674220G>A	NG_017013.2:g.18331G>A	743	743	7	7	G	c.743G>A	248	R	Arg	Q	Gln	Loop L3	HCD IV - DNA binding		1	0	0	A	CGG	CAG	G>A	Ts	B	Yes	Yes_non_coding_strand
RR043	7578218	7578218	NM_000546	Exon6	c.631A>C	A	C	nonsynonymous SNV	p.T211P	UMD_3930	COSM46038		7578218	7578218	7518943	7518943	7674900	7674900	17651	chr17:g.7578218A>C	chr17:g.7518943A>C	chr17:g.7674900A>C	NG_017013.2:g.17651A>C	631	631	6	6	A	c.631A>C	211	T	Thr	P	Pro		DNA binding	Thr phosphorylation	1	0	0	C	ACT	CCT	A>C	Tv	B	No	No
RR045	7577099	7577099	NM_000546	Exon8	c.839G>A	G	A	nonsynonymous SNV	p.R280K	UMD_5759	COSM10728		7577099	7577099	7517824	7517824	7673781	7673781	18770	chr17:g.7577099G>A	chr17:g.7517824G>A	chr17:g.7673781G>A	NG_017013.2:g.18770G>A	839	839	8	8	G	c.839G>A	280	R	Arg	K	Lys	Helix H2	HCD V - DNA binding		1	0	0	A	AGA	AAA	G>A	Ts	B	No	Yes_non_coding_strand
RR045	7577022	7577022	NM_000546	Exon8	c.916C>T	C	T	nonsynonymous SNV	p.R306X	UMD_6326	COSM10663	rs121913344	7577022	7577022	7517747	7517747	7673704	7673704	18847	chr17:g.7577022C>T	chr17:g.7517747C>T	chr17:g.7673704C>T	NG_017013.2:g.18847C>T	916	916	8	8	C	c.916C>T	306	R	Arg	*	Ter		NLS		1	0	0	T	CGA	TGA	C>T	Ts	B	Yes	No
RR046	7577538	7577538	NM_000546	Exon7	c.743G>A	G	A	nonsynonymous SNV	p.R248Q	UMD_4903	COSM10662	rs11540652	7577538	7577538	7518263	7518263	7674220	7674220	18331	chr17:g.7577538G>A	chr17:g.7518263G>A	chr17:g.7674220G>A	NG_017013.2:g.18331G>A	743	743	7	7	G	c.743G>A	248	R	Arg	Q	Gln	Loop L3	HCD IV - DNA binding		1	0	0	A	CGG	CAG	G>A	Ts	B	Yes	Yes_non_coding_strand
RR048	7577575	7577575	NM_000546	Exon7	c.706T>G	T	G	nonsynonymous SNV	p.Y236D	UMD_5627	COSM11501		7577115	7577115	7517840	7517840	7673797	7673797	18754	chr17:g.7577115T>G	chr17:g.7517840T>G	chr17:g.7673797T>G	NG_017013.2:g.18754T>G	823	823	8	8	T	c.823T>G	275	C	Cys	G	Gly		HCD V - DNA binding		1	0	0	G	TGT	GGT	T>G	Tv	B	No	Yes_coding_strand
RR051	7577100	7577100	NM_000546	Exon8	c.838A>G	A	G	nonsynonymous SNV	p.R280G	UMD_5756	COSM11123		7577100	7577100	7517825	7517825	7673782	7673782	18769	chr17:g.7577100A>G	chr17:g.7517825A>G	chr17:g.7673782A>G	NG_017013.2:g.18769A>G	838	838	8	8	A	c.838A>G	280	R	Arg	G	Gly	Helix H2	HCD V - DNA binding		1	0	0	G	AGA	GGA	A>G	Ts	B	No	Yes_non_coding_strand
RR052	7577022	7577022	NM_000546	Exon8	c.916C>T	C	T	stopgain	p.R306X	UMD_6326	COSM10663	rs121913344	7577022	7577022	7517747	7517747	7673704	7673704	18847	chr17:g.7577022C>T	chr17:g.7517747C>T	chr17:g.7673704C>T	NG_017013.2:g.18847C>T	916	916	8	8	C	c.916C>T	306	R	Arg	*	Ter		NLS		1	0	0	T	CGA	TGA	C>T	Ts	B	Yes	No
RR053	7577120	7577120	NM_000546	Exon8	c.818G>A	G	A	nonsynonymous SNV	p.R273H	UMD_5583	COSM10660	rs28934576	7577120	7577120	7517845	7517845	7673802	7673802	18749	chr17:g.7577120G>A	chr17:g.7517845G>A	chr17:g.7673802G>A	NG_017013.2:g.18749G>A	818	818	8	8	G	c.818G>A	273	R	Arg	H	His	Beta Strand S1	HCD V - DNA binding		1	0	0	A	CGT	CAT	G>A	Ts	B	Yes	No
RR053	7579591	7579591	NM_000546	splicing	c.97-1G>T	G	T	splicing		UMD_6650	COSM1610880		7579591	7579591	7520316	7520316	7676273	7676273	16278	chr17:g.7579591G>T	chr17:g.7520316G>T	chr17:g.7676273G>T	NG_017013.2:g.16278G>T	97-1	97-1	Intron_03_SA	Intron_03_SA	G	c.97-1G>T	Splice	p.?	p.?	Splice	Splice				1	0	0	T	Intron_03_SA	Splice	G>T	Tv	B	No	Yes_non_coding_strand
RR054	7574035	7574035	NM_000546	splicing	c.994-2A>G	A	G	splicing		UMD_6846	COSM87027		7574035	7574035	7514760	7514760	7670717	7670717	21834	chr17:g.7574035A>G	chr17:g.7514760A>G	chr17:g.7670717A>G	NG_017013.2:g.21834A>G	994-2	994-2	Intron_09_SA	Intron_09_SA	A	c.994-2A>G	Splice	p.?	p.?	Splice	Splice				1	0	0	G	Intron_09_SA	Splice	A>G	Ts	B	No	Yes_non_coding_strand
RR055	7577534	7577534	NM_000546	Exon7	c.747G>T	G	T	nonsynonymous SNV	p.R249S	UMD_4946	COSM10817	rs28934571	7577534	7577534	7518259	7518259	7674216	7674216	18335	chr17:g.7577534G>T	chr17:g.7518259G>T	chr17:g.7674216G>T	NG_017013.2:g.18335G>T	747	747	7	7	G	c.747G>T	249	R	Arg	S	Ser	Loop L3	HCD IV - DNA binding		1	0	0	T	AGG	AGT	G>T	Tv	B	No	Yes_non_coding_strand
RR056	7574012	7574012	NM_000546	Exon10	c.1015G>A	G	A	nonsynonymous SNV	p.E339K	UMD_172	COSM46153	rs17882252	7574012	7574012	7514737	7514737	7670694	7670694	21857	chr17:g.7574012G>A	chr17:g.7514737G>A	chr17:g.7670694G>A	NG_017013.2:g.21857G>A	1015	1015	10	10	G	c.1015G>A	339	E	Glu	K	Lys	Alpha Helix	Oligomerization		1	0	0	A	GAG	AAG	G>A	Ts	B	Yes	Yes_non_coding_strand
RR057	7578448	7578448	NM_000546	Exon5	c.482C>A	C	A	nonsynonymous SNV	p.A161D	UMD_2764	COSM11323		7578448	7578448	7519173	7519173	7675130	7675130	17421	chr17:g.7578448C>A	chr17:g.7519173C>A	chr17:g.7675130C>A	NG_017013.2:g.17421C>A	482	482	5	5	C	c.482C>A	161	A	Ala	D	Asp	Beta Strand S4	DNA binding		1	0	0	A	GCC	GAC	C>A	Tv	B	No	Yes_coding_strand
RR057	7577117	7577117	NM_000546	Exon8	c.821T>G	T	G	nonsynonymous SNV	p.V274G	UMD_5606	COSM43945		7577117	7577117	7517842	7517842	7673799	7673799	18752	chr17:g.7577117T>G	chr17:g.7517842T>G	chr17:g.7673799T>G	NG_017013.2:g.18752T>G	821	821	8	8	T	c.821T>G	274	V	Val	G	Gly	Beta Strand S1	HCD V - DNA binding		1	0	0	G	GTT	GGT	T>G	Tv	B	No	Yes_coding_strand
RR062	7578490	7578490	NM_000546	Exon5	c.440T>G	T	G	nonsynonymous SNV	p.V147G	UMD_2336	COSM44309		7578490	7578490	7519215	7519215	7675172	7675172	17379	chr17:g.7578490T>G	chr17:g.7519215T>G	chr17:g.7675172T>G	NG_017013.2:g.17379T>G	440	440	5	5	T	c.440T>G	147	V	Val	G	Gly		DNA binding		1	0	0	G	GTT	GGT	T>G	Tv	B	No	Yes_coding_strand
RR064	7577082	7577082	NM_000546	Exon8	c.856G>A	G	A	nonsynonymous SNV	p.E286K	UMD_5933	COSM10726		7577082	7577082	7517807	7517807	7673764	7673764	18787	chr17:g.7577082G>A	chr17:g.7517807G>A	chr17:g.7673764G>A	NG_017013.2:g.18787G>A	856	856	8	8	G	c.856G>A	286	E	Glu	K	Lys	Helix H8	HCD V - DNA binding		1	0	0	A	GAA	AAA	G>A	Ts	B	No	Yes_non_coding_strand
RR065	7579311	7579311	NM_000546	splicing	c.375+1G>A	G	A	splicing		UMD_1751	COSM45304		7579311	7579311	7520036	7520036	7675993	7675993	16558	chr17:g.7579311G>A	chr17:g.7520036G>A	chr17:g.7675993G>A	NG_017013.2:g.16558G>A	375+1	375+1	Intron_04_SD	Intron_04_SD	G	c.375+1G>A	Splice	p.?	p.?	Splice	Splice				1	0	0	A	Intron_04_SD	Splice	G>A	Ts	B	No	Yes_non_coding_strand
RR068	7577022	7577022	NM_000546	Exon8	c.916C>T	C	T	stopgain	p.R306X	UMD_6326	COSM10663	rs121913344	7577022	7577022	7517747	7517747	7673704	7673704	18847	chr17:g.7577022C>T	chr17:g.7517747C>T	chr17:g.7673704C>T	NG_017013.2:g.18847C>T	916	916	8	8	C	c.916C>T	306	R	Arg	*	Ter		NLS		1	0	0	T	CGA	TGA	C>T	Ts	B	Yes	No
RR070	7578534	7578534	NM_000546	Exon5	c.396G>T	G	T	nonsynonymous SNV	p.K132N	UMD_1988	COSM10991		7578534	7578534	7519259	7519259	7675216	7675216	17335	chr17:g.7578534G>T	chr17:g.7519259G>T	chr17:g.7675216G>T	NG_017013.2:g.17335G>T	396	396	5	5	G	c.396G>T	132	K	Lys	N	Asn	Beta Strand S2'	HCD II - DNA binding	Ubiquitination	1	0	0	T	AAG	AAT	G>T	Tv	B	No	Yes_non_coding_strand
RR073	7578484	7578481	NM_000546	Exon5	c.446_449delCCAC	TGTGG	T	frameshift deletion	p.S149Yfs*20
RR074	7577583	7577582	NM_000546	Exon7	c.698_699delinsT	GT	A	frameshift substitution	p.H233Lfs*14
RR077	7574021	7574023	NM_000546	Exon10	c.1006_1007insGTG	T	TCAC	nonframeshift insertion	p.R335_E336insG
RR078	7577082	7577082	NM_000546	Exon8	c.856G>A	G	A	nonsynonymous SNV	p.E286K	UMD_5933	COSM10726		7577082	7577082	7517807	7517807	7673764	7673764	18787	chr17:g.7577082G>A	chr17:g.7517807G>A	chr17:g.7673764G>A	NG_017013.2:g.18787G>A	856	856	8	8	G	c.856G>A	286	E	Glu	K	Lys	Helix H8	HCD V - DNA binding		1	0	0	A	GAA	AAA	G>A	Ts	B	No	Yes_non_coding_strand
RR079	7577536	7577536	NM_000546	Exon7	c.745A>G	A	G	nonsynonymous SNV	p.R249G	UMD_4926	COSM10668		7577536	7577536	7518261	7518261	7674218	7674218	18333	chr17:g.7577536A>G	chr17:g.7518261A>G	chr17:g.7674218A>G	NG_017013.2:g.18333A>G	745	745	7	7	A	c.745A>G	249	R	Arg	G	Gly	Loop L3	HCD IV - DNA binding		1	0	0	G	AGG	GGG	A>G	Ts	B	No	Yes_non_coding_strand
RR083	7577090	7577090	NM_000546	Exon8	c.848G>A	G	A	nonsynonymous SNV	p.R283H	UMD_5857	COSM11483	rs371409680	7577090	7577090	7517815	7517815	7673772	7673772	18779	chr17:g.7577090G>A	chr17:g.7517815G>A	chr17:g.7673772G>A	NG_017013.2:g.18779G>A	848	848	8	8	G	c.848G>A	283	R	Arg	H	His	Helix H5	HCD V - DNA binding		1	0	0	A	CGC	CAC	G>A	Ts	B	Yes	No
RR083	7577090	7577090	NM_000546	Exon8	c.848G>C	G	C	nonsynonymous SNV	p.R283P	UMD_5858	COSM10743		7577090	7577090	7517815	7517815	7673772	7673772	18779	chr17:g.7577090G>C	chr17:g.7517815G>C	chr17:g.7673772G>C	NG_017013.2:g.18779G>C	848	848	8	8	G	c.848G>C	283	R	Arg	P	Pro	Helix H5	HCD V - DNA binding		1	0	0	C	CGC	CCC	G>C	Tv	B	No	No
RR084	7577547	7577545	NM_000546	Exon7	c.734_736delGCA	ATGC	A	nonframeshift deletion	p.G245_M246delinsV
RR085	7578535	7578535	NM_000546	Exon5	c.395A>C	A	C	nonsynonymous SNV	p.K132T	UMD_1980	COSM43912		7578535	7578535	7519260	7519260	7675217	7675217	17334	chr17:g.7578535A>C	chr17:g.7519260A>C	chr17:g.7675217A>C	NG_017013.2:g.17334A>C	395	395	5	5	A	c.395A>C	132	K	Lys	T	Thr	Beta Strand S2'	HCD II - DNA binding	Ubiquitination	1	0	0	C	AAG	ACG	A>C	Tv	B	No	Yes_non_coding_strand
RR085	7578475	7578475	NM_000546	Exon5	c.455C>T	C	T	nonsynonymous SNV	p.P152L	UMD_2465	COSM10790	rs587782705	7578475	7578475	7519200	7519200	7675157	7675157	17394	chr17:g.7578475C>T	chr17:g.7519200C>T	chr17:g.7675157C>T	NG_017013.2:g.17394C>T	455	455	5	5	C	c.455C>T	152	P	Pro	L	Leu		DNA binding		1	0	0	T	CCG	CTG	C>T	Ts	B	Yes	Yes_coding_strand
RR088	7578284	7578284	NM_000546	Exon6	c.565G>A	G	A	nonsynonymous SNV	p.A189T	UMD_3445	COSM43537		7578284	7578284	7519009	7519009	7674966	7674966	17585	chr17:g.7578284G>A	chr17:g.7519009G>A	chr17:g.7674966G>A	NG_017013.2:g.17585G>A	565	565	6	6	G	c.565G>A	189	A	Ala	T	Thr		DNA binding		1	0	0	A	GCC	ACC	G>A	Ts	B	No	Yes_non_coding_strand
RR089	7577121	7577121	NM_000546	Exon8	c.817C>T	C	T	nonsynonymous SNV	p.R273C	UMD_5576	COSM10659	rs121913343	7577121	7577121	7517846	7517846	7673803	7673803	18748	chr17:g.7577121C>T	chr17:g.7517846C>T	chr17:g.7673803C>T	NG_017013.2:g.18748C>T	817	817	8	8	C	c.817C>T	273	R	Arg	C	Cys	Beta Strand S1	HCD V - DNA binding		1	0	0	T	CGT	TGT	C>T	Ts	B	Yes	No
RR092	7577120	7577120	NM_000546	Exon8	c.818G>A	G	A	nonsynonymous SNV	p.R273H	UMD_5583	COSM10660	rs28934576	7577120	7577120	7517845	7517845	7673802	7673802	18749	chr17:g.7577120G>A	chr17:g.7517845G>A	chr17:g.7673802G>A	NG_017013.2:g.18749G>A	818	818	8	8	G	c.818G>A	273	R	Arg	H	His	Beta Strand S1	HCD V - DNA binding		1	0	0	A	CGT	CAT	G>A	Ts	B	Yes	No
RR095	7578265	7578265	NM_000546	Exon6	c.584T>C	T	C	nonsynonymous SNV	p.I195T	UMD_3601	COSM11089	rs760043106	7578265	7578265	7518990	7518990	7674947	7674947	17604	chr17:g.7578265T>C	chr17:g.7518990T>C	chr17:g.7674947T>C	NG_017013.2:g.17604T>C	584	584	6	6	T	c.584T>C	195	I	Ile	T	Thr	Beta Strand S5	DNA binding		1	0	0	C	ATC	ACC	T>C	Ts	B	No	Yes_coding_strand
[truncated: 92 more columns]

## Sheet: data1_tvti
Ti_Tv	number	frequency
G>T or C>A(Tv)	7	0.145833
G>C or C>G(Tv)	2	0.0416667
G>A or C>T(Ti)	24	0.5
A>T or T>A(Tv)	2	0.0416667
A>G or T>C(Ti)	7	0.145833
A>C or T>G(Tv)	6	0.125
