# Supplementary material for: Characteristics and prognosis of rrDLBCL with TP53 mutations and a high‐risk subgroup represented by the co‐mutations of DDX3X‐TP53
Source: Cancer Med. 2023 Mar 27;12(9):10267–79. doi: 10.1002/cam4.5756 (PMC10225230; doi:10.1002/cam4.5756)
Supplement: Supplementary file 6 — Table S1 [file CAM4-12-10267-s007.xlsx]

## Sheet: Sheet1
Table S1. TP53 mutation sites detected in this cohort which are rarely reported in lymphoma
Position	Exon	cDNA variant	Variant Type	Protein variant	CADD score	Sift Prediction	Provean prediction	Mutassessor prediction	Polyphen
7574012	Exon10	c.1015G>A	Missense	p.E339K	38	Damaging	Deleterious	Medium	Benign
7574035		c.994-2A>G	splice site		34
7577575	Exon7	c.706T>G	Missense	p.Y236D	28.5	Damaging	Deleterious	Medium	Probably damaging
7578284	Exon6	c.565G>A	Missense	p.A189T	26.1	Damaging	Neutral	Low	Probably damaging
7579591		c.97-1G>T	splice site		25.2
7578539	Exon5	c.391A>T	Missense	p.N131Y	24.9	Damaging	Deleterious	Medium	Probably damaging
7578218	Exon6	c.631A>C	Missense	p.T211P	24.5	Damaging	Deleterious	Medium	Probably damaging
7578448	Exon5	c.482C>A	Missense	p.A161D	23.9	Damaging	Deleterious	Medium	Probably damaging
