# Supplementary material for: Characteristics and prognosis of rrDLBCL with TP53 mutations and a high‐risk subgroup represented by the co‐mutations of DDX3X‐TP53
Source: Cancer Med. 2023 Mar 27;12(9):10267–79. doi: 10.1002/cam4.5756 (PMC10225230; doi:10.1002/cam4.5756)
Supplement: Supplementary file 7 — Table S2 [file CAM4-12-10267-s003.xlsx]

## Sheet: Sheet1
Table S2. Clinical and mutation information of patients with DDX3X mutation
Patients_ID	gender	COO_subtype	age	Position	Transcript	Exon	c.position	p.position	type	frequency	CADD_PHRED	TP53	CART_therapy	follow_up_statue
RR001	male	Non_GCB	64	41206602	NM_001356	Exon16	c.1807C>T	p.R603X	stopgain	0.4449	40	Mut	Yes	Dead
RR012	male	GCB	43	41206236	NM_001356	Exon15	c.1740C>G	p.Y580X	stopgain	0.9414	36	Mut	Yes	Dead
RR017	female	GCB	62	41205514	NM_001356	Exon13	c.1348A>T	p.T450S	nonsynonymous SNV	0.3519	26.1	Mut	No	Dead
RR027	male	GCB	31	41201852_41201853	NM_001356	Exon5	c.388_389del	p.K130Ifs*3	frameshift deletion	0.5706	NA	Mut	Yes	Dead
RR062	female	GCB	35	41204557	NM_001356	Exon11	c.1150A>G	p.T384A	nonsynonymous SNV	0.1416	25.5	Wt	No	Dead
RR072	female	GCB	37	41204566	NM_001356	Exon11	c.1159A>T	p.K387X	stopgain	0.0134	38	Mut	No	Dead
RR079	male	GCB	35	41205843	NM_001356	Exon14	c.1583G>A	p.R528H	nonsynonymous SNV	0.8888	32	Wt	Yes	Dead
RR083	male	GCB	39	41204766	NM_001356	Exon12	c.1280A>G	p.K427R	nonsynonymous SNV	0.821	27	Mut	No	Dead
RR096	female	GCB	77	41205771	NM_001356	Exon14	c.1511G>A	p.G504E	nonsynonymous SNV	0.0575	29.4	Wt	No	Dead
